# Supplementary material for: PatCID: an open-access dataset of chemical structures in patent documents
Source: Nat Commun. 2024 Aug 2;15:6532. doi: 10.1038/s41467-024-50779-y (PMC11297020; doi:10.1038/s41467-024-50779-y)
Supplement: Supplementary file 4 — Source Data [file 41467_2024_50779_MOESM4_ESM.xlsx]

## Sheet: Figure 3
	Both	Only PatCID	Only Reaxys	None
D2C-RND	33.5	2024-05-22	8.0	36.0
	32.5	2024-05-23	13.0	31.0
	39.5	2024-05-16	14.0	30.0
D2C-UNI	2024-02-26	2024-03-21	2024-08-09	42.7
	2024-04-24	2024-02-23	2024-05-16	36.0
	2024-07-31	2024-09-15	2024-05-19	32.9
D2C-RND subset (documents in Reaxys)	55.8	2024-03-13	2024-03-13	2024-05-17
	53.3	2024-03-12	2024-03-21	2024-01-13
	57.2	2024-07-08	2024-03-20	2024-08-13
D2C-UNI subset (documents in Reaxys)	44.8	2024-04-09	2024-07-16	2024-02-29
	44.9	2024-07-06	2024-03-30	18.0
	47.3	2024-05-05	2024-01-29	2024-02-18

## Sheet: Supplementary Figure 5
D2C-RND patent index	Number of molecules (PatCID)	Number of molecules (Reaxys)
0	0	578
1	0	18
2	1	60
3	13	354
4	96	1604
5	63	514
6	12	94
7	852	5976
8	304	2101
9	33	196
10	10	57
11	84	472
12	357	1957
13	11	58
14	82	430
15	425	1993
16	86	399
17	389	1555
18	523	1933
19	3	11
20	969	3434
21	743	2517
22	209	703
23	595	1794
24	126	369
25	49	142
26	437	1252
27	135	380
28	213	592
29	886	2418
30	84	229
31	122	331
32	63	170
33	34	90
34	100	264
35	648	1709
36	478	1231
37	277	709
38	530	1318
39	443	1078
40	157	377
41	40	96
42	60	141
43	278	652
44	793	1822
45	478	1084
46	124	274
47	176	383
48	168	365
49	386	820
50	20	42
51	59	123
52	621	1289
53	565	1171
54	5	10
55	524	1044
56	310	617
57	81	161
58	323	626
59	175	338
60	659	1200
61	305	554
62	136	242
63	90	160
64	455	803
65	46	81
66	144	253
67	74	130
68	8	14
69	210	366
70	424	730
71	392	656
72	305	509
73	11	18
74	1090	1757
75	56	88
76	843	1234
77	200	282
78	749	1045
79	461	635
80	564	775
81	119	163
82	839	1146
83	132	179
84	992	1334
85	151	201
86	384	495
87	58	73
88	112	140
89	248	309
90	456	538
91	633	739
92	95	110
93	558	637
94	123	135
95	11	12
96	220	238
97	43	46
98	15	16
99	354	366
100	0	0
101	315	285
102	72	65
103	338	299
104	91	80
105	297	249
106	141	117
107	251	208
108	130	100
109	492	371
110	494	345
111	77	47
112	488	293
113	429	233
114	602	290
115	46	22
116	439	201
117	625	197
118	653	172
119	440	32
120	16	1
121	47	1
122	476	9
123	448	1
124	59	0
125	28	0
126	48	0
127	105	0
128	137	0
129	669	0
130	973	0
131	1618	0
132	88	0
133	49	0
134	42	0
135	1	0
136	130	0
137	383	0
138	101	0
139	236	0
140	77	0
141	25	0
142	223	0
143	28	0
144	33	0
145	819	0
146	10	0
147	45	0
148	206	0
149	13	0
150	894	0
151	200	0
152	568	0
153	117	0
154	350	0
155	23	0
156	90	0
157	385	0
158	4	0
159	62	0
160	10	0
161	4	0
162	62	0
163	16	0
164	19	0
165	406	0
166	342	0
167	133	0
168	60	0
169	16	0
170	886	0
171	505	0
172	10	0
173	13	0
174	7	0
175	19	0
176	444	0
177	566	0
178	151	0

## Sheet: Supplementary Figure 8
Molecule Count	Count
1	6934072
2	2503168
3	1246514
4	855439
5	539172
6	384591
7	252790
8	181112
9	135278
10	109639
11	86362
12	68168
13	58404
14	49113
15	38452
16	33615
17	27631
18	23225
19	20034
20	18286
21	15783
22	12261
23	11650
24	10100
25	9143
26	8250
27	8256
28	7029
29	6013
30	5156
31	4653
32	4410
33	4158
34	3917
35	3620
36	2899
37	2864
38	2598
39	2438
40	2310
41	2274
42	2117
43	1927
44	1705
45	1770
46	1463
47	1476
48	1386
49	1272
50	43417

## Sheet: Supplementary Figure 9
Superatom	Count
Me	17367525.0
CF3	4792322.0
CH3	4365398.0
N3	4321769.0
CN	3780286.0
NO2	2844430.0
OMe	2817486.0
NC	2115728.0
Ph	2013220.0
O2N	1695964.0
F3C	1621718.0
H3C	1546986.0
CH2	1485725.0
Ac	1412375.0
MeO	1395391.0
OCH3	1335004.0
Boc	1240745.0
COOH	1167857.0
CO2H	1156857.0
(CH2)2	928550.0
H3CO	724691.0
Et	695107.0
OEt	663161.0
C2H4	637529.0
C2H5	591992.0
SO3H	551676.0
OAc	550152.0
C5H11	530712.0
CD3	522451.0
HO3S	491127.0
SO2	477957.0
Ts	477266.0
OBn	476549.0
C4H9	431521.0
O2S	427525.0
CHO	418067.0
Bn	416336.0
HOOC	395081.0
SF5	393920.0
AcO	389149.0
C8H17	372890.0
C6H13	372183.0
CO	366797.0
COO	337581.0
CO2Me	331102.0
C3H7	323948.0
HO2C	317252.0
CH2O	297235.0
NHBoc	292946.0
t-Bu	289299.0
